# Supplementary material for: Shoseiryuto May Prevent Bronchial Epithelial Tight Junction Disruption by Inhibiting the Inflammatory NF-κB Signaling Pathway
Source: Biology (Basel). 2026 Apr 11;15(8):603. doi: 10.3390/biology15080603 (PMC13113397; doi:10.3390/biology15080603)
Supplement: Supplementary file 1 [file biology-15-00603-s001.zip]

Archive with 1 entries (1 files):
- biology-4187309-supplementary.pdf
